# Supplementary material for: Severe anemia in patients with Propionic acidemia is associated with branched-chain amino acid imbalance
Source: Orphanet J Rare Dis. 2021 May 18;16:226. doi: 10.1186/s13023-021-01865-7 (PMC8130149; doi:10.1186/s13023-021-01865-7)
Supplement: Supplementary file 2 — Additional file 2. Excell data. [file 13023_2021_1865_MOESM2_ESM.xlsx]

## Sheet: Hoja1
pacient	weight	natural protein intake (g/day)	natural protein intake (g/kg/day)	special mixture intake (g/day)	special mixture intake (g/kg/day)	total protein intake g/kg/da	amount of natural protein %	WHO proteins intake	%protWHO	Ile	Leu	Val	Ile/Leu	Val/Leu	ferritin (ng/ml)	creatinine (mg/ml)
1	60	7	0.116667	90	1.5	1.61667	7.21649	0.9	179.63	13	86	31	0.151163	0.360465	435	0.62
1	65	10	0.153846	90	1.38462	1.53846	10	0.9	170.94	11	168	19	0.0654762	0.113095	656	0.54
1	65	10	0.153846	90	1.38462	1.53846	10	0.9	170.94	13	103	25	0.126214	0.242718	635	0.48
1	65	10	0.153846	90	1.38462	1.53846	10	0.9	170.94	38	112	59	0.339286	0.526786	829	0.66
1	65	30	0.461538	90	1.38462	1.84615	25	0.9	205.128	54	91	100	0.593407	1.0989	508	0.51
1	65	30	0.461538	90	1.38462	1.84615	25	0.9	205.128	31	121	37	0.256198	0.305785	288	0.48
1	65	30	0.461538	75	1.15385	1.61538	28.5714	0.9	179.487	39	168	64	0.232143	0.380952	228	0.6
1	65	20	0.307692	60	0.923077	1.23077	25	0.9	136.752	67	174	82	0.385057	0.471264	303	0.54
1	65	20	0.307692	60	0.923077	1.23077	25	0.9	136.752	35	129	75	0.271318	0.581395	285	0.51
1	65	20	0.307692	60	0.923077	1.23077	25	0.9	136.752	32	96	58	0.333333	0.604167	124	0.67
2	18	7	0.388889	45	2.5	2.88889	13.4615	1	288.889	18	49	55	0.367347	1.12245	1179	0.39
2	18	7	0.388889	50	2.77778	3.16667	12.2807	1	316.667	13	33	37	0.393939	1.12121	1039	0.24
2	19	7	0.368421	50	2.63158	3	12.2807	1	300	19	59	58	0.322034	0.983051	955	0.4
2	20	4	0.2	50	2.5	2.7	7.40741	1	270	31	134	24	0.231343	0.179104	1043	0.44
2	22	4	0.181818	50	2.27273	2.45455	7.40741	1	245.455	18	69	41	0.26087	0.594203	821	0.48
2	22	4	0.181818	50	2.27273	2.45455	7.40741	1	245.455	19	73	31	0.260274	0.424658		0.45
2	23	7	0.304348	50	2.17391	2.47826	12.2807	1	247.826	20	72	47	0.277778	0.652778	1233	0.46
2	25	12	0.48	50	2	2.48	19.3548	1	248	21	54	61	0.388889	1.12963	884	0.39
2	25	14	0.56	50	2	2.56	21.875	1	256	23	50	65	0.46	1.3	557	0.34
2	27	24	0.888889	45	1.66667	2.55556	34.7826	1	255.556	23	48	75	0.479167	1.5625	286	0.47
2	28	24	0.857143	45	1.60714	2.46429	34.7826	1	246.429	26	55	81	0.472727	1.47273	293	0.46
2	28	24	0.857143	50	1.78571	2.64286	32.4324	1	264.286	29	61	90	0.47541	1.47541	240	0.45
2	28	24	0.857143	50	1.78571	2.64286	32.4324	1	264.286	25	54	71	0.462963	1.31481	340	0.42
2	28	24	0.857143	50	1.78571	2.64286	32.4324	1	264.286	17	39	54	0.435897	1.38462	357	0.51
2	28	24	0.857143	50	1.78571	2.64286	32.4324	1	264.286	24	64	74	0.375	1.15625		0.37
2	28	24	0.857143	50	1.78571	2.64286	32.4324	1	264.286	25	58	65	0.431034	1.12069	152	0.4
2	28	24	0.857143	50	1.78571	2.64286	32.4324	1	264.286	21	53	71	0.396226	1.33962	180	0.36
2	28	24	0.857143	50	1.78571	2.64286	32.4324	1	264.286	31	67	98	0.462687	1.46269	142	0.39
2	29	12	0.413793	50	1.72414	2.13793	19.3548	1	213.793	20	41	63	0.487805	1.53659	218	0.3
2	29	7	0.241379	50	1.72414	1.96552	12.2807	1	196.552	21	35	52	0.6	1.48571		0.38
2	29	10	0.344828	50	1.72414	2.06897	16.6667	1	206.897	11	24	41	0.458333	1.70833	358	0.35
2	29	5	0.172414	50	1.72414	1.89655	9.09091	1	189.655	19	43	63	0.44186	1.46512	865	0.42
2	30	13	0.433333	52.5	1.75	2.18333	19.8473	1	218.333	19	49	54	0.387755	1.10204	873	0.6
2	30	15	0.5	52.5	1.75	2.25	22.2222	1	225	18	52	42	0.346154	0.807692	1328	0.54
2	30	18	0.6	52.5	1.75	2.35	25.5319	1	235	21	174	12	0.12069	0.0689655	1803	0.38
2	30	22	0.733333	52.5	1.75	2.48333	29.5302	1	248.333	11	71	27	0.15493	0.380282	2881	0.32
2	30	22	0.733333	52.5	1.75	2.48333	29.5302	1	248.333	10	77	19	0.12987	0.246753		0.54
2	30	22	0.733333	70	2.33333	3.06667	23.913	1	306.667	20	80	50	0.25	0.625		0.52
2	30	15	0.5	70	2.33333	2.83333	17.6471	1	283.333	11	77	21	0.142857	0.272727	2926	0.44
3	12.2	12	0.983607	20	1.63934	2.62295	37.5	1	262.295	20	40	41	0.5	1.025	284	0.33
3	13.27	12	0.904295	20	1.50716	2.41145	37.5	1	241.145	15	32	53	0.46875	1.65625	167	0.34
3	13.27	12	0.904295	20	1.50716	2.41145	37.5	1	241.145	20	48	49	0.416667	1.02083	173	0.35
3	13.27	16	1.20573	20	1.50716	2.71289	44.4444	1	271.289	21	46	50	0.456522	1.08696	103	0.41
3	13.27	16	1.20573	20	1.50716	2.71289	44.4444	1	271.289	17	40	41	0.425	1.025	217	0.25
3	14.5	16	1.10345	20	1.37931	2.48276	44.4444	1	248.276	7	20	26	0.35	1.3		0.36
3	15	10	0.666667	20	1.33333	2	33.3333	1	200	17	40	53	0.425	1.325		0.46
3	15	10	0.666667	20	1.33333	2	33.3333	1	200	16	40	47	0.4	1.175		0.39
3	15	6	0.4	28	1.86667	2.26667	17.6471	1	226.667	11	29	26	0.37931	0.896552	496	0.51
3	15	8	0.533333	28	1.86667	2.4	22.2222	1	240	29	58	56	0.5	0.965517	320	0.37
3	14.5	6	0.413793	28	1.93103	2.34483	17.6471	1	234.483						1161	0.45
3	15	8	0.533333	25	1.66667	2.2	24.2424	1	220	29	138	18	0.210145	0.130435	2085	0.33
4	23	15	0.652174	30	1.30435	1.95652	33.3333	1	195.652	27	64	57	0.421875	0.890625	24	0.45
4	25	15	0.6	30	1.2	1.8	33.3333	1	180	38	78	84	0.487179	1.07692	93	0.51
4	30	18	0.6	45	1.5	2.1	28.5714	1	210	29	53	76	0.54717	1.43396	53	0.49
4	36	18	0.5	60	1.66667	2.16667	23.0769	1	216.667	26	59	76	0.440678	1.28814	54	0.48
5	11.6	11	0.948276	23	1.98276	2.93103	32.3529	1	293.103	28	58	72	0.482759	1.24138	16	0.42
5	13.9	15	1.07914	30	2.15827	3.23741	33.3333	1	323.741	14	128	41	0.109375	0.320312	20	0.39
5	14.5	15	1.03448	30	2.06897	3.10345	33.3333	1	310.345	28	55	82	0.509091	1.49091	19	0.34
5	16.1	15	0.931677	30	1.86335	2.79503	33.3333	1	279.503	39	77	97	0.506494	1.25974	9	0.52
5	16.9	15	0.887574	35	2.07101	2.95858	30	1	295.858	25	46	79	0.543478	1.71739	38	0.41
5	17	15	0.882353	35	2.05882	2.94118	30	1	294.118	34	71	102	0.478873	1.43662	22	0.47
5	18.4	20	1.08696	35	1.90217	2.98913	36.3636	1	298.913	27	50	89	0.54	1.78	35	0.42
5	20.8	20	0.961538	40	1.92308	2.88462	33.3333	1	288.462	25	90	68	0.277778	0.755556	22	0.38
5	20	20	1	40	2	3	33.3333	1	300	24	74	96	0.324324	1.2973	50	0.44
5	21.4	20	0.934579	40	1.86916	2.80374	33.3333	1	280.374	19	49	68	0.387755	1.38776	19	0.45
5	23	20	0.869565	45	1.95652	2.82609	30.7692	1	282.609	20	42	69	0.47619	1.64286	19	0.51
5	22	20	0.909091	45	2.04545	2.95455	30.7692	1	295.455	24	53	70	0.45283	1.32075	27	0.52
6	77.5	30	0.387097	48	0.619355	1.00645	38.4615	0.9	111.828	27	61	87	0.442623	1.42623	29	0.69
6	72.5	30	0.413793	48	0.662069	1.07586	38.4615	0.9	119.54	25	59	68	0.423729	1.15254	38	0.72
6	78.8	30	0.380711	48	0.609137	0.989848	38.4615	0.9	109.983	28	64	80	0.4375	1.25	28	0.86
6	78.8	30	0.380711	48	0.609137	0.989848	38.4615	0.9	109.983	27	51	63	0.529412	1.23529	44	0.92
6	78.8	30	0.380711	48	0.609137	0.989848	38.4615	0.9	109.983	26	57	88	0.45614	1.54386	33	0.84
7	16.5	10	0.606061	42.5	2.57576	3.18182	19.0476	1	318.182	15	40	35	0.375	0.875	76	0.5
7	18	15	0.833333	43	2.38889	3.22222	25.8621	1	322.222	13	49	28	0.265306	0.571429	139	0.56
7	18.5	14	0.756757	43	2.32432	3.08108	24.5614	1	308.108	38	92	62	0.413043	0.673913	82	0.49
7	18.5	14	0.756757	43	2.32432	3.08108	24.5614	1	308.108	18	57	39	0.315789	0.684211	133	0.43
7	19	14	0.736842	43	2.26316	3	24.5614	1	300	23	60	48	0.383333	0.8	77	0.47
7	19	14	0.736842	43	2.26316	3	24.5614	1	300	24	70	30	0.342857	0.428571	25	0.3
7	19	14	0.736842	43	2.26316	3	24.5614	1	300	27	95	40	0.284211	0.421053	68	0.43
7	19.5	14	0.717949	43	2.20513	2.92308	24.5614	1	292.308	25	88	40	0.284091	0.454545	40	0.35
7	20.5	14	0.682927	43	2.09756	2.78049	24.5614	1	278.049	27	105	25	0.257143	0.238095	45	0.44
8	42	10	0.238095	71	1.69048	1.92857	12.3457	1	192.857	57	100	139	0.57	1.39	53	0.42
8	42	10	0.238095	71	1.69048	1.92857	12.3457	1	192.857	76	131	206	0.580153	1.57252	14	0.32
8	42	10	0.238095	71	1.69048	1.92857	12.3457	1	192.857	158	52	71	3.03846	1.36538	10	0.48
9	70	15	0.214286	75	1.07143	1.28571	16.6667	0.9	142.857	37	77	132	0.480519	1.71429	51	0.77
9	68	25	0.367647	62	0.911765	1.27941	28.7356	0.9	142.157	33	60	99	0.55	1.65	103.5	0.75
9	68	25	0.367647	62	0.911765	1.27941	28.7356	0.9	142.157	43	72	123	0.597222	1.70833	64	0.86
10	50	8	0.16	50	1	1.16	13.7931	0.9	128.889	22	112	32	0.196429	0.285714	210	0.63
10	50	8	0.16	50	1	1.16	13.7931	0.9	128.889	23	113	53	0.20354	0.469027	651	0.64
10	50	12	0.24	50	1	1.24	19.3548	0.9	137.778	34	112	48	0.303571	0.428571	250	0.58
10	50	16	0.32	50	1	1.32	24.2424	0.9	146.667	28	102	69	0.27451	0.676471	141	0.57
10	50	18	0.36	50	1	1.36	26.4706	0.9	151.111	32	88	81	0.363636	0.920455	225	0.69
10	50	18	0.36	50	1	1.36	26.4706	0.9	151.111	25	100	61	0.25	0.61	130	0.58
10	50	18	0.36	50	1	1.36	26.4706	0.9	151.111	30	107	58	0.280374	0.542056	111	0.61

## Sheet: Sheet1
1	vmscp
2	amr
3	mh
4	cmo
5	ilc
6	mppb
7	aosg
8	mab
9	mbg
10	altgr
